# Supplementary material for: Palaeogenomes of Eurasian straight-tusked elephants challenge the current view of elephant evolution
Source: eLife. 2017 Jun 6;6:e25413. doi: 10.7554/eLife.25413 (PMC5461109; doi:10.7554/eLife.25413)
Supplement: Figure 2—source data 1. — DOI: http://dx.doi.org/10.7554/eLife.25413.005 [file elife-25413-fig2-data1.xls]

## Sheet: WE mtDNA sequencing
Bone powder used for DNA extraction [mg]	Extract ID	Library ID	Molecules in library	Merged sequences ≥ 30bp	Mapped sequences ≥ 30bp	% sequences mapped	Unique sequences	Duplication rate
35.8	E2170	A5700	15700000000	2937665	229989	7.8	1052	218.6
39.6	E2171	A5701	20000000000	4043925	275174	6.8	963	285.8
40.1	E2172	A5702	15800000000	3636391	270560	7.4	1059	255.5
42.2	E2173	A5703	21300000000	3465734	355561	10.3	1639	216.9
41.4	E2174	A5704	17600000000	3724216	320039	8.6	1290	248.1
52.2	E2175	A5705	19100000000	4024352	383903	9.5	1248	307.6
52.8	E2176	A5706	22600000000	3838211	200574	5.2	1118	179.4
43.7	E2177	A5707	16600000000	3975481	226460	5.7	1410	160.6
40.1	E2178	A5708	22000000000	2823063	379179	13.4	1934	196.1
37.3	E2179	A5709	28800000000	3404114	838298	24.6	4499	186.3
0	E2180 (ENC)	A5710	307000000	283743	14027	4.9	7	2003.9
	LNC	A5713	254000000	303396	145599	48	26	5600
35.8	E2170	A5714	31700000000	3753947	233573	6.2	1762	132.6
39.6	E2171	A5715	33800000000	3824090	240087	6.3	1587	151.3
40.1	E2172	A5716	35700000000	2608161	176848	6.8	1567	112.9
42.2	E2173	A5717	45000000000	3716717	237854	6.4	2699	88.1
41.4	E2174	A5718	33100000000	3066274	241669	7.9	1913	126.3
52.2	E2175	A5719	34300000000	4449018	364184	8.2	2089	174.3
52.8	E2176	A5720	37100000000	3837951	237334	6.2	1649	143.9
43.7	E2177	A5721	42400000000	3437294	284220	8.3	2459	115.6
40.1	E2178	A5722	38200000000	3765227	483437	12.8	3284	147.2
37.3	E2179	A5723	37400000000	4060906	922479	22.7	6922	133.3
0	E2180 (ENC)	A5724	319000000	374279	18182	4.9	19	957
	LNC	A5725	121000000	121713	0	0	0
35.8	E2170	A5726	28100000000	3250948	96668	3	2003	48.3
39.6	E2171	A5727	40200000000	2971239	154019	5.2	1948	79.1
40.1	E2172	A5728	34300000000	4140581	223832	5.4	2080	107.6
42.2	E2173	A5729	42800000000	4177666	387037	9.3	3497	110.7
41.4	E2174	A5730	45600000000	4642248	325878	7	2899	112.4
52.2	E2175	A5731	42200000000	4481899	362916	8.1	2507	144.8
52.8	E2176	A5732	37700000000	3555221	201822	5.7	2069	97.6
43.7	E2177	A5733	42800000000	3173008	243820	7.7	2891	84.3
40.1	E2178	A5734	46900000000	5311073	597521	11.3	4549	131.4
37.3	E2179	A5735	43400000000	5464845	1234018	22.6	8330	148.1
0	E2180 (ENC)	A5736	258000000	313945	27365	8.7	19	1440.3
	LNC	A5739	83500000	173920	41271	23.7	7	5895.9

## Sheet: NN mtDNA sequencing
Specimen	Bone powder used for DNA extraction [mg]	Extract ID	Library ID	Merged sequences ≥ 30bp	Mapped sequences ≥ 30bp	% sequences mapped	Unique sequences	Duplication rate
Neumark-Nord NEPEC	63	NEPEC1	NEPEC1	1461147	77379	5.3	62558	1.2
	50	NEPEC2	NEPEC2
	52	NEPEC3	NEPEC3
	54	NEPEC4	NEPEC4
	58	NEPEC5	NEPEC5
	65	NEPEC6	NEPEC6
	50	NEPEC7	NEPEC7
	49	NEPEC8	NEPEC8
	53	NEPEC9	NEPEC9
	52	NEPEC10	NEPEC10
	48	NEPEC11	NEPEC11
	50	NEPEC12	NEPEC12
	51	NEPEC13	NEPEC13
	49	NEPEC14	NEPEC14
Neumark-Nord NEU2A	52	NEU2A1	NEU2A1	3885153	299530	7.7	159749	1.9
	53	NEU2A2	NEU2A2
	51	NEU2A3	NEU2A3
	52	NEU2A4	NEU2A4
	47	NEU2A5	NEU2A5
	46	NEU2A6	NEU2A6
Neumark-Nord NEU8B	52	NEU8B1	NEU8B1	3049705	29129	1	25521	1.1
	52	NEU8B2	NEU8B2
	56	NEU8B3	NEU8B3
	58	NEU8B4	NEU8B4
	46	NEU8B5	NEU8B5
	48	NEU8B6	NEU8B6

## Sheet: Shotgun sequencing
Specimen	Indexed-sequences from run 1	Merged sequences ≥ 30bp from run 1	Mapped sequences ≥ 30bp from run 1	Indexed-sequences from run 2	Merged sequences ≥ 30bp from run 2	Mapped sequences ≥ 30bp from run 2	% sequences mapped from both runs	Unique sequences from both runs	Duplication rate from both runs
Neumark-Nord NEPEC	90272998	32681760	15263276	154149360	102170496	37674508	39.3	51569072	1.03
Neumark-Nord	40536667	12700722	4473626	50337492	30882554	7662722	27.8	11879136	1.02
NEU2A
Neumark-Nord	79069297	33587991	154359	-	-	-	0.5	151241	1.02
NEU8B

## Sheet: Amersfoort amino acid data
Amino acid data on opercula of Bithynia tentaculata from Amersfoort.
NEaar no.	Sample name †	Asx D/L ‡	Glx D/L ‡	Ser D/L ‡	Ala D/L ‡	Val D/L ‡
2982bF	NLAm Bto1bF	0.669 ± 0.006	0.164 ± 0.000	0.977 ± 0.009	0.307 ± 0.002	0.175 ± 0.009
2982bH*	NLAmBto1bH*	0.487 ± 0.005	0.125 ± 0.000	0.539 ± 0.011	0.205 ± 0.027	0.090 ± 0.002
2983bF	NLAm Bto2bF	0.660 ± 0.004	0.166 ± 0.014	0.991 ± 0.009	0.338 ± 0.002	0.198 ± 0.007
2983bH*	NLAmBto2bH*	0.513 ± 0.000	0.145 ± 0.003	0.593 ± 0.004	0.222 ± 0.002	0.102 ± 0.002
3972bF	NLAm Bto3bF	0.694 ± 0.001	0.249 ± 0.005	0.961 ± 0.081	0.341 ± 0.007	0.204 ± 0.020
3972bH*	NLAmBto3bH*	0.544 ± 0.001	0.159 ± 0.001	0.623 ± 0.012	0.235 ± 0.001	0.120 ± 0.004
4681bF	NLAm Bto4bF	0.674 ± 0.002	0.230 ± 0.005	0.964 ± 0.012	0.332 ± 0.001	0.232 ± 0.009
4681bH*	NLAmBto4bH*	0.531 ± 0.000	0.157 ± 0.001	0.646 ± 0.004	0.229 ± 0.002	0.118 ± 0.004
† Each sample was bleached (b), with the free amino acid fraction signified by ‘F’ and the total hydrolysable fraction by ‘H*’
‡ Error terms represent one standard deviation about the mean for the duplicate analyses for an individual sample.

## Sheet: PCR primers
Primer name *	Primer type	Primer sequence	Gene Regions (full or partial)	Primer name	Primer type	Primer sequence	Gene Regions (full or partial)
Group 1				Group 5
mtAll-F1	PCR, Sequencing	CCCCCACGGGAWACAGCAG	12S ribosomal RNA gene	mtAll-F5	PCR, Sequencing	GCCATCCAAGCTAATAATACAAGTCTA	NADH dehydrogenase subunit 4 (ND4) gene
mtAll-F12	Sequencing	AAGTGAGCTTAATCATAACCCATGA	tRNA-Val gene	mtAll-F51	Sequencing	CTCCAATACCTACGGACTAGACTACG	NADH dehydrogenase subunit 5 (ND5) gene
mtAll-F13	Sequencing	AATAGAGATAGTACCGCAAGGGAAT		mtAll-F52	Sequencing	ACATTATATTTGAAACAACGCTTATC	NADH dehydrogenase subunit 6 (ND6) gene
mtAll-R1	PCR, Sequencing	GTCTGAACTCAGATCACGTAGGACT		mtAll-F53	Sequencing	AATACCTCTATATGGTCTCCACCTATG	tRNA-His gene
mtAll-R11	Sequencing	CGGTCTGAACTCAGATCACGTAG		mtAll-F54	Sequencing	TTTTAGCACGAGGCTTACAAAC	tRNA-Ser gene
mtAll-R12	Sequencing	GAGACAGTTAAACCCTCGTGTG		mtAll-R5	PCR, Sequencing	AAGCAATTTGTCTTGTTGTTTTGT	tRNA-Leu gene
mtAll-R13	Sequencing	TGAATTTACTCGCTAATCAAGGTTGT		mtAll-R51a	Sequencing	CGGGTAAATGAAGGTTTAATGG	tRNA-Glu gene
Group 2				mtAll-R52	Sequencing	TGGTAATTCGTAGTATCCCATACCC
mtAll-F2	PCR, Sequencing	GACCTCGATGTTGGATCAGG	tRNA-Val gene	mtAll-R53	Sequencing	AGGAAGTATGACCCTGCGTTTA
mtAll-F21	Sequencing	CCCCAATTCTAGCCCTAACC	16S ribosomal RNA gene	mtAll-R54	Sequencing	TGTTAGAGGTAAATCAGGCAAGG
mtAll-F22	Sequencing	GAAACTAACCGAGCCCCATT		Group 6
mtAll-F23	Sequencing	CGAACCTAAACTCGAGAATTCAA		2ND56-3F2	Sequencing	AACAGAYGCTAACACAGCAGCTCT	NADH dehydrogenase subunit 4 (ND4) gene
mtAll-F24b	Sequencing	CACCTACACCAACACCAACCT		2ND56-F1d	PCR, Sequencing	TGGTGCAACTCCARATAAAAGTAA	NADH dehydrogenase subunit 5 (ND5) gene
mtAll-F24c	Sequencing	AACTAGGCTCAGCCCCATTC		2ND56-4F2	Sequencing	CCTAYATCAACACCTGAGCACTA	NADH dehydrogenase subunit 6 (ND6) gene
mtAll-F25	Sequencing	AACATTACCCACCCTAATCACC		2ND56-45F2	Sequencing	ATTTACRGTAGCAACAGAACTTAACAA	tRNA-His gene
mtAll-R2	PCR, Sequencing	TGCAAATTCRAAGAAGCAG		2ND56-5F2	Sequencing	CCCCAGAATAATCCTCACG	tRNA-Ser gene
mtAll-R21	Sequencing	AAATTATTGGGGTTAGGGGAAG		2ND56-R1A	PCR, Sequencing	TYACATCTCGGCAAATATGG	tRNA-Leu gene
mtAll-R22	Sequencing	TGTTTTGTTTCATATTAGAGTTAGGG		2ND56-5R2	Sequencing	CTTGAGGGTCAAATGTTGTA	tRNA-Glu gene
mtAll-R23	Sequencing	ATAATGGTGCTAATTTTTGTCAGGT		2ND56-45R2	Sequencing	TGTTAAGTTCTGTTGCTACYGTAAATC
mtAll-R24	Sequencing	AGTTGGTCGTATCGGAATCG		2ND56-35R2	Sequencing	GCACAGATAGCTGTRAATAAAGTAGTAAT
mtAll-R25	Sequencing	TTTGATGAGGTTTGTGGGTAGA		Group 7
mtAll-R26	Sequencing	TTCGGGGTATGGGCCCGATAGC		2CBCR-F1d	PCR, Sequencing	ACCATGACTAATGATCTGAAAAACC	cytochrome b (cytb) gene
Group 3				2CBCR-R1d	PCR, Sequencing	CTCAGACGGCCATAGCTGA	Control Region
mtAll - F3a	PCR, Sequencing	CAATCCCACGAAATTCTTAGTT	tRNA-His gene	eCBCR-R5	Sequencing	GCTTTAATGTGCTATGTAAGACTATGG
mtAll-F31	Sequencing	TAATTGGAGGCTTTGGAAACTG	tRNA-Ser gene	2CBCR-F3	Sequencing	KTACGCCATYCTACGATC
mtAll-F32	Sequencing	TCCCAGTTCTAGCAGCAGGTAT	tRNA-Leu gene	eCBCR-F5	Sequencing	ATTACAATGGTCTTGTAAGCCATAAA
mtAll-F33	Sequencing	CTACCCTTCATGGCGGTAA	NADH dehydrogenase subunit 4 (ND4) gene	eCBCR-F6	Sequencing	GATAAACCATAGTCTTACATAGCACAT
mtAll-F34	Sequencing	CCTGCAGGAGGAGGAGACCCAAT		eCBCR-F2	Sequencing	TTCATAGGATAYGTCCTTCC
mtAll - R3a	PCR, Sequencing	ACTTGATTAAGTCGTCCTGGAA		eCBCR-R3	Sequencing	GGACRCCTCCTAGTTTGTTTGGTA
mtAll-R31	Sequencing	ACAAGACTAAGGAGCTAATAAGGAAAA		eCBCR-R5	Sequencing	AAGCCTCCTCARATTCATTCTACTA
mtAll-R32	Sequencing	TTAGAAGCAAATGCCTCTCAAATTAT		eCBCR-R4	Sequencing	CTTCCCTGAATACCCTTAGAAA
mtAll-R33	Sequencing	GTCATGTAGGACAATGTCTAGTGAAG		Group 8
mtAll-R34b	Sequencing	TTGAGATTGCGATCCGTTAAT		mtAll –F84	PCR, Sequencing	CCGGAGACGCGTTTCTTAT	tRNA-Pro 1731
mtAll-R36	Sequencing	AAGCTCGAGTGTCAACGTCTATGCC		mtAll –F85	PCR, Sequencing	TCTTATAAAATTCTACCCCATCTCG	D-Loop
Group 4				mtAll-R8	PCR, Sequencing	TGTTACGACTTGTCTCCTCT	tRNA-Phe
mtAll-F4a	PCR, Sequencing	CACATCTCCTGTTATAGAAGAACTCC	NADH dehydrogenase subunit 4 (ND4) gene	mtAll-F1	Sequencing	CCCCCACGGGAWACAGCAG	12S ribosomal RNA
mtAll-F41	Sequencing	CTGCGGAGCAAACCATAGC	NADH dehydrogenase subunit 5 (ND5) gene	mtAll-R82	Sequencing	ACGCCGTATGCTTATTAATTTGG
mtAll-F42	Sequencing	AAGAAGTCATGTGTTTTCCCTTG	NADH dehydrogenase subunit 6 (ND6) gene
mtAll-F43	Sequencing	AAATCTCACTAGCCCATCTTCTCC	tRNA-His gene
mtAll-F44	Sequencing	TCGTGCAAGAAAGTTTACGA
mtAll-F45	Sequencing	TGGGCTGTCCCATCCCTAGGT
mtAll-R4a	PCR, Sequencing	TGTAAATGTAGGGCATTATTGGT	tRNA-Ser gene
mtAll-R41	Sequencing	TAAAGAAATAGGATCCTCATCAGTAAA	tRNA-Leu gene
mtAll-R42	Sequencing	TGGTGAGCTCAGGTAATAGTCACTC
mtAll-R43	Sequencing	AGATAATGCTCCGGTAAGAGGTC
mtAll-R44	Sequencing	TGCTTAAGTTTACGGTTAGTTGTG
* Primers not previously published are highlighted in yellow.
